# Supplementary material for: Health Policy for Prostate Cancer Early Detection in the European Union and the Impact of Opportunistic Screening: PRAISE-U Consortium
Source: J Pers Med. 2024 Jan 11;14(1):84. doi: 10.3390/jpm14010084 (PMC10819943; doi:10.3390/jpm14010084)
Supplement: Supplementary file 1 [file jpm-14-00084-s001.zip]

Archive with 1 entries (1 files):
- jpm-2770416-supplementary.pdf
